# Supplementary material for: Genome Characterization of a Novel Wastewater Bacteroides fragilis Bacteriophage (vB_BfrS_23) and its Host GB124
Source: Front Microbiol. 2020 Oct 23;11:583378. doi: 10.3389/fmicb.2020.583378 (PMC7644841; doi:10.3389/fmicb.2020.583378)
Supplement: Supplementary file 2 [file Table_1.XLSX]

## Sheet: S1
Bacteroides phage recovery medium (BPRM) broth
Peptone	10g
Tryptone	10g
Yeast extract	2g
NaCl	5g
L-cysteine	0.5g
Glucose	1.8g
MgSO4.7H2O	0.12g
CaCl2 (0.45M) filter sterilised	1 mL
Make up to 965mL adjust pH to 7 and autoclave then add the following	dH2O
Hemin (0.1% wt/vol) dissolved with few drops of NaOH (1mol/L) filter sterilised	10mL
Na2CO3 (1 mol/L) filter sterilised	25mL
BPRM agar
For BPRM agar add to above media in 1L to give 1.5% w/v) agar.	15g
BPRM semi soft agar
For semi-soft agar add to the above media in 1L (0.35% w/v)	3.5g

## Sheet: S2
Strain	Subtype	Isolated from	Host range assay to assess susceptibility against vB_BfrS_23
NCTC 9343	I	Appendix abscess	-
VPI 2362	I	Liver abscess	-
VPI 2557	I	Septic arthritic joint	-
VPI 2360	II	Pus from shell fragment wound	-
VPI 2393	II	No information available	-
VPI 2361	-	Liver abscess	-
NCTC 8560	-	Post appendectomy abscess	-
NCTC 9344	-	Septic operation wound	-
GB-124*	-	Sewage	+
* = positive control; - = no plaques; + = plaques.

## Sheet: S3
CD	Start	End	Size (aa)	Predicted Function	Putative product	E value	% Identity (aa)
1	61	2	20	-	No significant hits	-	-
2	158	48	36	-	No significant hits	-	-
3	337	155	60	-	No significant hits	-	-
4	592	347	81	Unknown	Hypothetical protein F3B42_14490 [Bacteroides ovatus]	9e-66	71/81 (88%)
5	1563	619	314	Unknown	hypothetical protein BARC2635_0020 [Bacteroides phage Barc2635]	0	308/314 (98%)
6	2304	1576	242	Unknown	Hypothetical protein B40-8019 [Bacteroides phage B40-8]	0	211/233 (91%)
7	2995	2363	210	Replication & Regulation	Putative essential recombination function (erf) protein [Bacteroides phage Barc2635]	3e-128	189/210 (90%)
8	3252	3001	83	Unknown	hypothetical protein BARC2635_0018 [Bacteroides phage Barc2635]	1e-51	82/83 (98%)
9	3644	3249	131	Unknown	Hypothetical protein B124-14_006 [Bacteroides phage B124-14]	4e-85	124/131 (95%)
10	4088	3915	57	Unknown	Hypothetical protein B124-14_007 [Bacteroides phage B124-14]	1e-31	56/57 (98%)
11	4882	4085	265	Replication & Regulation	Putative thymidylate synthase [Bacteroides phage B40-8]; Thymidylate synthase (Pfam 00303)	0	261/265 (98%)
12	5793	4948	281	Unknown	Hypothetical protein BARC2635_0013 [Bacteroides phage Barc2635] (Pfam:PF07083.7)	0	274/278(99%)
13	5983	5786	65	Unknown	Hypothetical protein B124-14_012 [Bacteroides phage B124-14]	4e-52	59/65 (91%)
14	6446	6030	138	Unknown	Hypothetical protein B40-8013 [Bacteroides phage B40-8]	1e-144	134/138 (97%)
15	6745	6464	93	Unknown	Hypothetical protein B124-14_014 [Bacteroides phage B124-14]	3e-96	92/93 (99%)
16	7009	6764	81	Unknown	hypothetical protein BARC2635_0008 [Bacteroides phage Barc2635]	3e-51	79/81 (98%)
17	8021	7416	201	Unknown	hypothetical protein BARC2635_0007 [Bacteroides phage Barc2635]	8e-137	189/201 (94%
18	8413	8018	131	Lysis	Putative peptidase [Bacteroides phage B124-14]; Peptidase M15 (Pfam 08291)	9e-126	123/131 (94%)
19	8947	8456	163	Unknown	Hypothetical protein B124-14_018 [Bacteroides phage B124-14]	3e-176	161/163 (99%)
20	9315	8947	122	Unknown	Hypothetical protein B124-14_019 [Bacteroides phage B124-14]	5e-130	122/122 (100%)
21	15462	9397	2021	Structure	Putative phage tail fibre protein [Bacteroides phage B124-14]	0	1665/2027 (82%)
22	17668	15494	724	Unknown	Hypothetical protein B124-14_021 [Bacteroides phage B124-14]	0	718/724 (99%)
23	20793	17668	1041	DNA packaging	Putative DNA segregation protein [Bacteroides phage B124-14]	0	1030/1041 (99%)
24	21557	20805	250	Unknown	Hypothetical protein B124-14_023 [Bacteroides phage B124-14]	0	248/250 (99%)
25	21831	21544	95	Unknown	hypothetical protein BARC2635_0066 [Bacteroides phage Barc2635]	3e-91	94/95 (99%)
26	221326	21831	101	Unknown	hypothetical protein BARC2635_0065 [Bacteroides phage Barc2635]	1e-62	95/101 (94%)
27	22657	22277	126	Unknown	hypothetical protein BARC2635_0064 [Bacteroides phage Barc2635]	3e-59	103/126 (82%)
28	22904	22650	84	Unknown	Hypothetical protein B124-14_027 [Bacteroides phage B124-14]	6e-82	81/84 (96%)
29	23278	23069	69	Unknown	Hypothetical protein B124-14_028 [Bacteroides phage B124-14]	9e-58	61/69 (88%)
30	23577	23275	100	-	No significant hits	-	-
31	23792	23628	54	-	No significant hits	-	-
32	24009	23779	76	Unknown	Hypothetical protein B124-14_031 [Bacteroides phage B124-14]	2e-67	68/70 (97%)
33	24265	24017	82	-	No significant hits	-	-
34	24984	24310	224	-	No significant hits	-	-
35	25128	25015	37	Unknown	hypothetical protein BARC2635_0061 [Bacteroides phage Barc2635]	8e-15	34/37 (92%)
36	25381	25121	86	Unknown	Hypothetical protein B124-14_032 [Bacteroides phage B124-14]	2e-87	85/86 (99%)
37	26641	25424	405	Unknown	BARC2635_0059 [Bacteroides phage Barc2635]	0	316/415(76%)
38	26883	26674	69	Unknown	hypothetical protein BARC2635_0058 [Bacteroides phage Barc2635]	3e-32	58/58(100%)
39	27029	26889	46	Unknown	Hypothetical protein B124-14_032 [Bacteroides phage B124-14]	1e-44	46/46 (100%)
40	27363	27127	78	Unknown	hypothetical protein BARC2635_0056 [Bacteroides phage Barc2635]	2e-35	61/64 (95%)
41	27555	27373	60	Unknown	hypothetical protein BARC2635_0057 [Bacteroides phage Barc2635]	8e-30	51/60 (85%)
42	27807	27700	35	-	No significant hits	-	-
43	28409	27840	189	Unknown	Hypothetical protein B124-14_035 [Bacteroides phage B124-14]	8e-139	189/189 (100%)
44	28851	28399	150	Unknown	Hypothetical protein B40-8045 [Bacteroides phage B40-8]	5e-164	150/150 (100%)
45	30161	28848	437	Unknown	Hypothetical protein B124-14_037 [Bacteroides phage B124-14]	0	434/437 (99%)
46	31546	30230	438	Structure	putative capsid protein [Bacteroides phage Barc2635]	0	428/438 (98%)
47	32515	31598	305	Unknown	Hypothetical protein B40-8042 [Bacteroides phage B40-8]	0	304/305 (99%)
48	32913	32515	132	Unknown	hypothetical protein BARC2635_0049 [Bacteroides phage Barc2635]	2e-88	130/132 (98%)
49	34609	32903	568	Structure	Major protein 3 [Bacteroides phage B40-8]	0	566/568 (99%)
50	35401	34757	214	Structure	Putative capsid protein, major protein 2 [Bacteroides phage B124-14]	0	206/214 (96%)
51	37001	35487	504	DNA packaging	putative terminase large subunit [Bacteroides phage Barc2635]	0	495/504 (98%)
52	37588	36998	196	Unknown	hypothetical protein BARC2635_0045 [Bacteroides phage Barc2635]	2e-142	195/196 (99%)
53	38410	37745	221	Unknown	Hypothetical protein B124-14_045 [Bacteroides phage B124-14]	0	200/221 (90%)
54	39023	38421	200	Unknown	hypothetical protein BARC2635_0043 [Bacteroides phage Barc2635]	0	190/200 (95%
55	39349	39047	100	Unknown	hypothetical protein BARC2635_0042 [Bacteroides phage Barc2635]	2e-62	97/100 (97%)
56	39551	39336	71	Unknown	hypothetical protein BARC2635_0041 [Bacteroides phage Barc2635]	1e-40	71/71 (100%)
57	39918	39544	124	Unknown	Hypothetical protein B40-8033 [Bacteroides phage B40-8]	1e-135	123/124 (99%)
58	40188	39955	77	Unknown	hypothetical protein BARC2635_0039 [Bacteroides phage Barc2635]	1e-47	73/74 (99%)
59	40794	40339	151	Replication & Regulation	Putative single-stranded DNA binding protein [Bacteroides phage B124-14]; SSB protein family (Pfam 00436)	3e-161	150/151 (99%)
60	41057	40794	87	Unknown	hypothetical protein BARC2635_0037 [Bacteroides phage Barc2635]	4e-55	87/87 (100%)
61	41485	41054	143	Replication & Regulation	Putative HNH endonuclease [Bacteroides phage B124-14]; HNH endonuclease (Pfam 01844)	5e-163	142/143 (99%)
62	42122	41472	216	Unknown	Hypothetical protein B124-14_054 [Bacteroides phage B124-14]	0	211/216 (98%)
63	42585	42271	104	Unknown	Hypothetical protein B124-14_055 [Bacteroides phage B124-14]	5e-108	101/104 (97%)
64	42956	42582	124	Unknown	Hypothetical protein B40-8028 [Bacteroides phage B40-8]	3e-129	119/124 (96%)
65	43338	42979	119	Unknown	hypothetical protein BARC2635_0032 [Bacteroides phage Barc2635]	7e-75	112/119 (94%)
66	44213	43599	204	Unknown	Hypothetical protein B124-14_059 [Bacteroides phage B124-14]	0	204/204 (100%)
67	44425	44204	73	Unknown	Hypothetical protein B124-14_060 [Bacteroides phage B124-14]	4e-76	73/73 (100%)
68	45381	44437	314	Unknown	Hypothetical protein B124-14_061 [Bacteroides phage B124-14]	0	314/314 (100%)
69	46382	45432	316	Replication & Regulation	putative DNA replication protein [Bacteroides phage Barc2635]; UniProtKB:I6XGC7	0	310/315 (98%)
70	487134	46379	251	Replication & Regulation	putative regulatory antirepressor protein [Bacteroides phage Barc2635]	3e-146	211/253 (83%)
71	47426	47214	70	-	No significant hits	-	-
72	47881	47561	106	Replication & Regulation	putative exoribonuclease [Bacteroides phage Barc2635]	8e-68	100/106 (94%)
73	48009	47875	44	-	No significant hits	-	-

## Sheet: S4
CD	Start	End	Size (aa)	Putative product	E value	% Identity (aa)
1	106	1131	341	Initiator RepB protein [Bacteroides sp. D22]; Rep 3 (Pfam 01051)	0	341/341 (100%)
2	1418	1870	150	MULTISPECIES: hypothetical protein [Bacteria]	1e-07	150/150 (100%)
3	1827	2621	264	Relaxase/mobilization nuclease domain protein [Bacteroides cellulosilyticus DSM 14838]; Relaxase (Pfam 03432)	0	264/264 (100%)
4	2618	2917	99	MULTISPECIES: hypothetical protein [Bacteria]	5e-63	99/99 (100%)
5	3110	3307	65	MULTISPECIES: hypothetical protein [Bacteria]	2e-39	65/65 (1005)
6	3318	3590	90	Type II toxin-antitoxin system mRNA interferase toxin, RelE/StbE family [Bacteroides xylanisolvens]; YoeB toxin (Pfam 06769)	2e-58	90/90 (100%)
7	3590	3841	83	MULTISPECIES: hypothetical protein [Bacteria]	8e-53	83/83 (100%)

## Sheet: S5
CD	Start	End	Size (aa)	Putative product	E value	% Identity (aa)
1	161	430	89	MULTISPECIES: hypothetical protein [Bacteroides]	7e-54	89/89 (100%)
2	502	951	149	MULTISPECIES: DUF3791 domain-containing protein [Bacteroidales]; DUF3791 (Pfam 12668)	5e-104	149/149 (100%)
3	948	1427	159	MULTISPECIES: DUF3990 domain-containing protein [Bacteroidales]; DUF3990 (Pfam 13151)	3e-114	159/159 (100%)
4	1449	1709	86	MULTISPECIES: hypothetical protein [Bacteria]	2e-53	86/86 (100%)
5	1696	2562	288	MULTISPECIES: AAA family ATPase [Bacteria]; Zeta toxin (Pfam 06414)	0	288/288 (100%)
6	2609	3274	221	MULTISPECIES: M23 family metallopeptidase [Bacteroidales]; Peptidase M23 (Pfam 01551)	2e-163	221/221 (100%)
7	3315	4034	239	Hypothetical protein M097_4003 [Bacteroides vulgatus str.3775 SL(B) 19 (iv)]; DUF3945 (Pfam 13101)	3e-169	238/239 (99%)
8	4036	5595	519	MULTISPECIES: DUF3945 domain-containing protein [Bacteroidales]; DUF3945 (Pfam 13101)	0	519/519 (100%)
9	5600	6709	369	MULTISPECIES: DUF3991 domain-containing protein [Bacteroidales]; Toprim-like (Pfam 13155)	0	369/369 (100%)
10	6706	7209	167	MULTISPECIES: PH domain-containing protein [Bacteria]; YdbT (COG3428)	0	167/167 (100%)
11	7190	7897	235	MUTLISPECIES: hypothetical protein [Bacteria]	0	235/235 (100%)
12	7898	8734	278	MULTISPECIES: DNA topoisomerase I [Bacteroidales]; Toprim_Crpt (Pfam 13342)	0	278/278 (100%)
13	8731	9084	117	MULTISPECIES: hypothetical protein [Bacteroidales]	6e-136	117/117 (100%)
14	9096	9374	92	MULTISPECIES: HU family DNA-binding protein [Bacteroidales]; Bacterial DNA-binding protein (Pfam 00216)	3e-99	92/92 (100%)
15	9365	9637	90	MULTISPECIES: hypothetical protein [Bacteroidales]	2e-99	90/90 (100%)
16	9648	10091	147	MULTISPECIES: hypothetical protein [Bacteroidales]	6e-164	147/147 (100%)
17	10266	10490	74	MULTISPECIES: hypothetical protein [Bacteroidales]; COG1107	3e-80	74/74 (100%)
18	10494	12449	651	MULTISPECIES: type IV secretory system conjugative DNA transfer family protein [Bacteroidales]; TrwB AAD bind (Pfam 10412)	0	651/651 (100%)
19	12442	12828	128	MUTLISPECIES: helix-turn-helix transcriptional regulator [Bacteria]; HTH 31 (Pfam 13560)	1e-140	128/128 (100%)
20	13263	13691	142	Hypothetical protein BFAG_03571 [Bacteroides fragilis 3_1_12]	4e-163	142/142 (100%)
21	13735	15414	559	MULTISPECIES: hypothetical protein [Bacteria]	0	559/559 (100%)
22	15424	16746	440	MULTISPECIES: hypothetical protein [Bacteria]	0	440/440 (100%)
23	16958	17956	332	MULTISPECIES: hypothetical protein [Bacteroidales]	0	332/332 (100%)
24	18125	19360	410	MUTLISPECIES: aminotransferase class I/II-fold pyridoxal phosphate-dependent enzyme [Bacteroidales]; KBL like (cd06454)	0	409/410 (99%)
25	19363	20085	240	TetR/AcrR family transcriptional regulator [Bacteroides intestinalis]; AcrR (COG1309)	0	240/240 (100%)
26	20174	20608	144	MULTISPECIES: hypothetical protein [Bacteria]	3e-158	144/144 (100%)
27	20667	21290	207	MULTISPECIES: ParA family protein [Bacteroidales]; ParAB family (cd02042)	0	207/207 (100%)
28	21307	22926	539	Putative mobilization protein [Bacteroides caccae]; Relaxase (Pfam 03432)	0	539/539 (100%)
29	23303	23632	109	Hypothetical protein BSBG_04822 [Bacteroides sp. 9_1_42FAA]; MobC (Pfam 05713)	3e-121	107/109 (98%)
30	24763	25920	385	MULTISPECIES: replication initiation protein [Bacteria]; Rep 3 (Pfam 01051)	0	385/385 (100%)
31	26114	26293	59	Hypothetical protein [Bacteroides dorei]	9e-47	49/49 (100%)
32	26283	26618	111	Hypothetical protein M082_5909 [Bacteroides fragilis str. 3725 D9 ii]	6e-125	111/111 (100%)
33	26827	27060	77	Hypothetical protein [Bacteroides ovatus]	1e-62	62/62 (100%)
34	27100	27348	82	Hypothetical protein [Bacteroides sp. HMSC068A09]	9e-82	77/78 (99%)
35	27360	27584	74	MULTISPECIES: hypothetical protein [Bacteria]	2e-65	65/65 (100%)
36	27626	27787	53	Hypothetical protein [Bacteroides eggerthii]	7e-43	45/45 (100%)
37	27804	27983	59	Hypothetical protein [Parabacteroides distasonis]	4e-61	59/59 (100%)
38	28030	28419	129	MULTISPECIES: hypothetical protein [Bacteria]	7e-147	129/129 (100%)
39	28862	28990	42	DNA-binding protein [Campylobacter jejuni]	3e-13	21/21 (100%)
40	29366	29926	186	MULTISPECIES: hypothetical protein [Bacteroidales]	0	184/186 (99%)
41	29877	30101	74	MULTISPECIES: hypothetical protein [Bacteroidales]	2e-76	74/74 (100%)
42	30098	31108	335	MULTISPECIES: DUF1738 domain-containing protein [Bacteroidales]	0	335/335 (100%)
43	31533	32126	197	DNA invertase Pin-like site-specific DNA recombinase [Butyricimonas paravirosa]; Sertine recombinase family (cd 03768)	0	197/197 (100%)
44	32272	32613	113	MULTISPECIES: hypothetical protein [Bacteroidales]]	1e-125	113/113 (100%)
45	32633	32947	104	MULTISPECIES: DUF4134 domain-containing protein [Bacteroidales]; DUF4134 (Pfam 13572)	1e-111	104/104 (100%)
46	32949	33248	99	MULTISPECIES: hypothetical protein [Bacteroidales]	2e-106	99/99 (100%)
47	33254	36094	946	MULTISPECIES: hypothetical protein [Bacteroidales]; Bacteroides conjugation system ATPase TraG family (TIGR 03783)	0	946/946 (100%)
48	36105	36779	224	MULTISPECIES: hypothetical protein [Bacteroidales]	1e-161	224/224 (100%)
49	36781	37437	218	MULTISPECIES: hypothetical protein [Bacteria]	3e-158	218/218 (100%)
50	37430	38453	340	MULTISPECIES: plasmid transfer protein [Bacteroidales]; Bacteroides conjugative transposon TraJ protein (TIGR 03782)	0	340/340 (100%)
51	38485	39099	204	MULTISPECIES: conjugative transposon protein TraK [Bacteroidales]; Bacteroides conjugative transposon TraK protein (TIGR 03781)	1e-147	204/204 (100%)
52	39099	39530	143	MULTISPECIES: hypothetical protein [Bacteroidales]	5e-99	143/143 (100%)
53	39534	40643	369	MULTISPECIES: conjugative transposon protein TraM [Bacteroidales]; Bacteroides conjugative transposon TraM protein (TIGR 03779)	0	369/369 (100%)
54	40645	41484	279	MULTISPECIES: conjugative transposon protein TraN [Bacteroidales]; Bacteroides conjugative transposon TraN protein (TIGR 037800	0	279/279 (100%)
55	41497	42000	167	MULTISPECIES: hypothetical protein [Bacteroidales]	2e-120	167/167 (100%)
56	42003	42662	219	MULTISPECIES: hypothetical protein [Bacteroidales]	8e-158	219/219 (100%)
57	42665	43306	213	MULTISPECIES: OmpA family protein [Bacteroidales]; OmpA family (Pfam 00691)	7e-152	213/213 (100%)

## Sheet: S6
>Feature Bacteroides fragilis GB124
1597	368	CDS
			EC_number	2.4.1.246
			gene	mfpsA
			inference	ab initio prediction:Prodigal:2.6
			inference	similar to AA sequence:UniProtKB:A7TZT2
			locus_tag	orf_00001
			product	Mannosylfructose-phosphate synthase
2244	1594	CDS
			inference	ab initio prediction:Prodigal:2.6
			locus_tag	orf_00002
			product	hypothetical protein
3025	2258	CDS
			inference	ab initio prediction:Prodigal:2.6
			locus_tag	orf_00003
			product	hypothetical protein
3654	3022	CDS
			inference	ab initio prediction:Prodigal:2.6
			locus_tag	orf_00004
			product	hypothetical protein
3798	3667	CDS
			inference	ab initio prediction:Prodigal:2.6
			locus_tag	orf_00005
			product	hypothetical protein
3988	5346	CDS
			EC_number	2.7.13.3
			gene	resE_1
			inference	ab initio prediction:Prodigal:2.6
			inference	similar to AA sequence:UniProtKB:P35164
			locus_tag	orf_00006
			product	Sensor histidine kinase ResE
5357	6019	CDS
			gene	creB
			inference	ab initio prediction:Prodigal:2.6
			inference	similar to AA sequence:UniProtKB:P08368
			locus_tag	orf_00007
			product	Transcriptional regulatory protein CreB
6375	6040	CDS
			inference	ab initio prediction:Prodigal:2.6
			locus_tag	orf_00008
			product	hypothetical protein
7672	6452	CDS
			inference	ab initio prediction:Prodigal:2.6
			locus_tag	orf_00009
			product	hypothetical protein
9634	8447	CDS
			inference	ab initio prediction:Prodigal:2.6
			locus_tag	orf_00010
			product	hypothetical protein
10978	9737	CDS
			inference	ab initio prediction:Prodigal:2.6
			locus_tag	orf_00011
			product	hypothetical protein
12403	11159	CDS
			inference	ab initio prediction:Prodigal:2.6
			locus_tag	orf_00012
			product	hypothetical protein
13651	12428	CDS
			inference	ab initio prediction:Prodigal:2.6
			locus_tag	orf_00013
			product	hypothetical protein
15147	13924	CDS
			inference	ab initio prediction:Prodigal:2.6
			locus_tag	orf_00014
			product	hypothetical protein
15386	15679	CDS
			EC_number	3.1.-.-
			gene	higB
			inference	ab initio prediction:Prodigal:2.6
			inference	similar to AA sequence:UniProtKB:P64578
			locus_tag	orf_00015
			product	mRNA interferase HigB
15691	16056	CDS
			inference	ab initio prediction:Prodigal:2.6
			locus_tag	orf_00016
			product	hypothetical protein
18475	16598	CDS
			gene	mutL
			inference	ab initio prediction:Prodigal:2.6
			inference	similar to AA sequence:UniProtKB:P49850
			locus_tag	orf_00017
			product	DNA mismatch repair protein MutL
18808	18512	CDS
			inference	ab initio prediction:Prodigal:2.6
			locus_tag	orf_00018
			product	hypothetical protein
20514	18811	CDS
			gene	lptD_1
			inference	ab initio prediction:Prodigal:2.6
			inference	protein motif:HAMAP:MF_01411
			locus_tag	orf_00019
			product	LPS-assembly protein LptD
21897	20527	CDS
			EC_number	5.2.1.8
			gene	surA_1
			inference	ab initio prediction:Prodigal:2.6
			inference	similar to AA sequence:UniProtKB:P0ABZ8
			locus_tag	orf_00020
			product	Chaperone SurA
22806	21907	CDS
			inference	ab initio prediction:Prodigal:2.6
			locus_tag	orf_00021
			product	hypothetical protein
24359	22806	CDS
			EC_number	5.2.1.8
			gene	prsA3
			inference	ab initio prediction:Prodigal:2.6
			inference	similar to AA sequence:UniProtKB:Q81QT1
			locus_tag	orf_00022
			product	Foldase protein PrsA 3
25979	24504	CDS
			EC_number	1.1.1.205
			gene	guaB_1
			inference	ab initio prediction:Prodigal:2.6
			inference	similar to AA sequence:UniProtKB:P21879
			locus_tag	orf_00023
			product	Inosine-5'-monophosphate dehydrogenase
28246	26066	CDS
			EC_number	3.6.4.12
			gene	recQ_1
			inference	ab initio prediction:Prodigal:2.6
			inference	similar to AA sequence:UniProtKB:P15043
			locus_tag	orf_00024
			product	ATP-dependent DNA helicase RecQ
29664	28417	CDS
			gene	clpX
			inference	ab initio prediction:Prodigal:2.6
			inference	similar to AA sequence:UniProtKB:P50866
			locus_tag	orf_00025
			product	ATP-dependent Clp protease ATP-binding subunit ClpX
30329	29667	CDS
			EC_number	3.4.21.92
			gene	clpP
			inference	ab initio prediction:Prodigal:2.6
			inference	similar to AA sequence:UniProtKB:P56156
			locus_tag	orf_00026
			product	ATP-dependent Clp protease proteolytic subunit
31822	30467	CDS
			EC_number	5.2.1.8
			gene	tig
			inference	ab initio prediction:Prodigal:2.6
			inference	similar to AA sequence:UniProtKB:A0R199
			locus_tag	orf_00027
			product	Trigger factor
33062	33307	CDS
			inference	ab initio prediction:Prodigal:2.6
			locus_tag	orf_00028
			product	hypothetical protein
34187	33426	CDS
			EC_number	3.6.3.-
			gene	lptB
			inference	ab initio prediction:Prodigal:2.6
			inference	similar to AA sequence:UniProtKB:P45073
			locus_tag	orf_00029
			product	Lipopolysaccharide export system ATP-binding protein LptB
34263	35006	CDS
			gene	mlaE
			inference	ab initio prediction:Prodigal:2.6
			inference	similar to AA sequence:UniProtKB:P64606
			locus_tag	orf_00030
			product	putative phospholipid ABC transporter permease protein MlaE
35003	35773	CDS
			gene	mkl
			inference	ab initio prediction:Prodigal:2.6
			inference	similar to AA sequence:UniProtKB:P9WQL5
			locus_tag	orf_00031
			product	putative ribonucleotide transport ATP-binding protein mkl
36652	36005	CDS
			gene	degU
			inference	ab initio prediction:Prodigal:2.6
			inference	similar to AA sequence:UniProtKB:P13800
			locus_tag	orf_00032
			product	Transcriptional regulatory protein DegU
38142	36829	CDS
			gene	der
			inference	ab initio prediction:Prodigal:2.6
			inference	similar to AA sequence:UniProtKB:P50743
			locus_tag	orf_00033
			product	GTPase Der
39076	38195	CDS
			gene	era
			inference	ab initio prediction:Prodigal:2.6
			inference	similar to AA sequence:UniProtKB:P64085
			locus_tag	orf_00034
			product	GTPase Era
40168	39164	CDS
			EC_number	2.3.1.180
			gene	fabH_1
			inference	ab initio prediction:Prodigal:2.6
			inference	similar to AA sequence:UniProtKB:O67185
			locus_tag	orf_00035
			product	3-oxoacyl-[acyl-carrier-protein] synthase 3
40451	40266	CDS
			gene	rpmF
			inference	ab initio prediction:Prodigal:2.6
			inference	similar to AA sequence:UniProtKB:P07840
			locus_tag	orf_00036
			product	50S ribosomal protein L32
41040	40465	CDS
			inference	ab initio prediction:Prodigal:2.6
			locus_tag	orf_00037
			product	hypothetical protein
41090	41401	CDS
			inference	ab initio prediction:Prodigal:2.6
			locus_tag	orf_00038
			product	hypothetical protein
44663	44589	tRNA
			inference	COORDINATES:profile:Aragorn:1.2
			locus_tag	orf_00039
			product	tRNA-Ala(tgc)
44768	44692	tRNA
			inference	COORDINATES:profile:Aragorn:1.2
			locus_tag	orf_00040
			product	tRNA-Ile(gat)
48680	49633	CDS
			EC_number	1.5.1.20
			gene	metF
			inference	ab initio prediction:Prodigal:2.6
			inference	similar to AA sequence:UniProtKB:P0AEZ1
			locus_tag	orf_00041
			product	5,10-methylenetetrahydrofolate reductase
49637	50746	CDS
			EC_number	2.7.7.7
			gene	dnaX_1
			inference	ab initio prediction:Prodigal:2.6
			inference	similar to AA sequence:UniProtKB:P06710
			locus_tag	orf_00042
			product	DNA polymerase III subunit tau
50763	52220	CDS
			inference	ab initio prediction:Prodigal:2.6
			locus_tag	orf_00043
			product	hypothetical protein
52228	52668	CDS
			gene	gldH
			inference	ab initio prediction:Prodigal:2.6
			inference	similar to AA sequence:UniProtKB:Q8KRP0
			locus_tag	orf_00044
			product	Gliding motility lipoprotein GldH
54120	52663	CDS
			EC_number	2.4.1.129
			gene	mrdB
			inference	ab initio prediction:Prodigal:2.6
			inference	similar to AA sequence:UniProtKB:P0ABG7
			locus_tag	orf_00045
			product	Peptidoglycan glycosyltransferase MrdB
55957	54101	CDS
			EC_number	3.4.16.4
			gene	mrdA
			inference	ab initio prediction:Prodigal:2.6
			inference	similar to AA sequence:UniProtKB:P0AD65
			locus_tag	orf_00046
			product	Peptidoglycan D,D-transpeptidase MrdA
56457	55960	CDS
			inference	ab initio prediction:Prodigal:2.6
			locus_tag	orf_00047
			product	hypothetical protein
57299	56454	CDS
			gene	mreC
			inference	ab initio prediction:Prodigal:2.6
			inference	similar to AA sequence:UniProtKB:Q8Y6Y4
			locus_tag	orf_00048
			product	Cell shape-determining protein MreC
58423	57401	CDS
			gene	mreB
			inference	ab initio prediction:Prodigal:2.6
			inference	similar to AA sequence:UniProtKB:P0A9X4
			locus_tag	orf_00049
			product	Rod shape-determining protein MreB
60021	58498	CDS
			gene	purH_1
			inference	ab initio prediction:Prodigal:2.6
			inference	similar to AA sequence:UniProtKB:P15639
			locus_tag	orf_00050
			product	Bifunctional purine biosynthesis protein PurH
62206	60173	CDS
			EC_number	3.4.24.-
			gene	pepO
			inference	ab initio prediction:Prodigal:2.6
			inference	similar to AA sequence:UniProtKB:Q07744
			locus_tag	orf_00051
			product	Neutral endopeptidase
64177	62222	CDS
			gene	yheS_1
			inference	ab initio prediction:Prodigal:2.6
			inference	similar to AA sequence:UniProtKB:P63389
			locus_tag	orf_00052
			product	putative ABC transporter ATP-binding protein YheS
65397	64405	CDS
			inference	ab initio prediction:Prodigal:2.6
			locus_tag	orf_00053
			product	hypothetical protein
65730	65563	CDS
			inference	ab initio prediction:Prodigal:2.6
			locus_tag	orf_00054
			product	hypothetical protein
67132	66230	CDS
			inference	ab initio prediction:Prodigal:2.6
			locus_tag	orf_00055
			product	hypothetical protein
69610	67259	CDS
			gene	bamA_1
			inference	ab initio prediction:Prodigal:2.6
			inference	protein motif:HAMAP:MF_01430
			locus_tag	orf_00056
			product	Outer membrane protein assembly factor BamA
74182	69638	CDS
			inference	ab initio prediction:Prodigal:2.6
			locus_tag	orf_00057
			product	hypothetical protein
76596	74296	CDS
			EC_number	2.7.13.3
			gene	evgS_1
			inference	ab initio prediction:Prodigal:2.6
			inference	similar to AA sequence:UniProtKB:P30855
			locus_tag	orf_00058
			product	Sensor protein EvgS
77925	76600	CDS
			gene	norM_1
			inference	ab initio prediction:Prodigal:2.6
			inference	similar to AA sequence:UniProtKB:O82855
			locus_tag	orf_00059
			product	Multidrug resistance protein NorM
79171	77909	CDS
			EC_number	3.4.24.-
			inference	ab initio prediction:Prodigal:2.6
			inference	similar to AA sequence:UniProtKB:P9WHT5
			locus_tag	orf_00060
			product	putative zinc protease
80013	79174	CDS
			EC_number	5.2.1.8
			inference	ab initio prediction:Prodigal:2.6
			inference	similar to AA sequence:UniProtKB:Q7A6I1
			locus_tag	orf_00061
			product	Putative peptidyl-prolyl cis-trans isomerase
80107	81450	CDS
			gene	zraR_1
			inference	ab initio prediction:Prodigal:2.6
			inference	similar to AA sequence:UniProtKB:P14375
			locus_tag	orf_00062
			product	Transcriptional regulatory protein ZraR
81705	81947	CDS
			inference	ab initio prediction:Prodigal:2.6
			locus_tag	orf_00063
			product	hypothetical protein
82761	82096	CDS
			EC_number	5.4.99.23
			gene	rluD_1
			inference	ab initio prediction:Prodigal:2.6
			inference	similar to AA sequence:UniProtKB:P33643
			locus_tag	orf_00064
			product	Ribosomal large subunit pseudouridine synthase D
83516	82770	CDS
			EC_number	1.1.1.100
			gene	fabG_1
			inference	ab initio prediction:Prodigal:2.6
			inference	similar to AA sequence:UniProtKB:P0A0H9
			locus_tag	orf_00065
			product	3-oxoacyl-[acyl-carrier-protein] reductase FabG
84125	83529	CDS
			gene	qacR
			inference	ab initio prediction:Prodigal:2.6
			inference	similar to AA sequence:UniProtKB:P0A0N3
			locus_tag	orf_00066
			product	HTH-type transcriptional regulator QacR
84364	84437	tRNA
			inference	COORDINATES:profile:Aragorn:1.2
			locus_tag	orf_00067
			product	tRNA-Met(cat)
86450	84927	CDS
			inference	ab initio prediction:Prodigal:2.6
			locus_tag	orf_00068
			product	hypothetical protein
87356	86583	CDS
			inference	ab initio prediction:Prodigal:2.6
			locus_tag	orf_00069
			product	hypothetical protein
88255	87353	CDS
			gene	natA
			inference	ab initio prediction:Prodigal:2.6
			inference	similar to AA sequence:UniProtKB:P46903
			locus_tag	orf_00070
			product	ABC transporter ATP-binding protein NatA
89631	88243	CDS
			inference	ab initio prediction:Prodigal:2.6
			locus_tag	orf_00071
			product	hypothetical protein
90452	89655	CDS
			inference	ab initio prediction:Prodigal:2.6
			locus_tag	orf_00072
			product	hypothetical protein
90833	90465	CDS
			gene	ytrA
			inference	ab initio prediction:Prodigal:2.6
			inference	similar to AA sequence:UniProtKB:O34712
			locus_tag	orf_00073
			product	HTH-type transcriptional repressor YtrA
91664	90849	CDS
			inference	ab initio prediction:Prodigal:2.6
			locus_tag	orf_00074
			product	hypothetical protein
92521	91661	CDS
			EC_number	3.6.3.25
			gene	skfE
			inference	ab initio prediction:Prodigal:2.6
			inference	similar to AA sequence:UniProtKB:O31427
			locus_tag	orf_00075
			product	SkfA peptide export ATP-binding protein SkfE
94260	92827	CDS
			EC_number	3.4.-.-
			gene	bepA_1
			inference	ab initio prediction:Prodigal:2.6
			inference	protein motif:HAMAP:MF_00997
			locus_tag	orf_00076
			product	Beta-barrel assembly-enhancing protease
95227	94280	CDS
			gene	pstS_1
			inference	ab initio prediction:Prodigal:2.6
			inference	similar to AA sequence:UniProtKB:O51233
			locus_tag	orf_00077
			product	Phosphate-binding protein PstS
96045	95230	CDS
			inference	ab initio prediction:Prodigal:2.6
			locus_tag	orf_00078
			product	hypothetical protein
96725	96075	CDS
			inference	ab initio prediction:Prodigal:2.6
			locus_tag	orf_00079
			product	hypothetical protein
97343	96738	CDS
			inference	ab initio prediction:Prodigal:2.6
			locus_tag	orf_00080
			product	hypothetical protein
98183	97371	CDS
			inference	ab initio prediction:Prodigal:2.6
			locus_tag	orf_00081
			product	hypothetical protein
98766	98323	CDS
			inference	ab initio prediction:Prodigal:2.6
			locus_tag	orf_00082
			product	hypothetical protein
102579	102505	tRNA
			inference	COORDINATES:profile:Aragorn:1.2
			locus_tag	orf_00083
			product	tRNA-Ala(tgc)
102684	102608	tRNA
			inference	COORDINATES:profile:Aragorn:1.2
			locus_tag	orf_00084
			product	tRNA-Ile(gat)
105736	107159	repeat_region
			note	CRISPR with 19 repeat units
			rpt_family	CRISPR
			rpt_type	direct
			score	19
107573	107268	CDS
			EC_number	3.1.-.-
			gene	cas2_1
			inference	ab initio prediction:Prodigal:2.6
			inference	similar to AA sequence:UniProtKB:G3ECR3
			locus_tag	orf_00085
			product	CRISPR-associated endoribonuclease Cas2
108536	107604	CDS
			EC_number	3.1.-.-
			gene	cas1
			inference	ab initio prediction:Prodigal:2.6
			inference	similar to AA sequence:UniProtKB:G3ECR2
			locus_tag	orf_00086
			product	CRISPR-associated endonuclease Cas1
108892	108656	CDS
			inference	ab initio prediction:Prodigal:2.6
			locus_tag	orf_00087
			product	hypothetical protein
109555	109031	CDS
			inference	ab initio prediction:Prodigal:2.6
			locus_tag	orf_00088
			product	hypothetical protein
113881	109571	CDS
			EC_number	3.1.-.-
			gene	cas9
			inference	ab initio prediction:Prodigal:2.6
			inference	similar to AA sequence:UniProtKB:Q9CLT2
			locus_tag	orf_00089
			product	CRISPR-associated endonuclease Cas9
114243	113959	CDS
			inference	ab initio prediction:Prodigal:2.6
			locus_tag	orf_00090
			product	hypothetical protein
114686	114504	CDS
			inference	ab initio prediction:Prodigal:2.6
			locus_tag	orf_00091
			product	hypothetical protein
116325	114838	CDS
			EC_number	2.3.1.-
			gene	patA_1
			inference	ab initio prediction:Prodigal:2.6
			inference	similar to AA sequence:UniProtKB:O25526
			locus_tag	orf_00092
			product	Peptidoglycan O-acetyltransferase
117208	116312	CDS
			inference	ab initio prediction:Prodigal:2.6
			locus_tag	orf_00093
			product	hypothetical protein
118568	117195	CDS
			inference	ab initio prediction:Prodigal:2.6
			locus_tag	orf_00094
			product	hypothetical protein
118978	118685	CDS
			inference	ab initio prediction:Prodigal:2.6
			locus_tag	orf_00095
			product	hypothetical protein
122155	118997	CDS
			gene	mdtB_1
			inference	ab initio prediction:Prodigal:2.6
			inference	similar to AA sequence:UniProtKB:B7UTB3
			locus_tag	orf_00096
			product	Multidrug resistance protein MdtB
123272	122256	CDS
			gene	mdtE_1
			inference	ab initio prediction:Prodigal:2.6
			inference	similar to AA sequence:UniProtKB:P37636
			locus_tag	orf_00097
			product	Multidrug resistance protein MdtE
124653	123301	CDS
			gene	tolC_1
			inference	ab initio prediction:Prodigal:2.6
			inference	similar to AA sequence:UniProtKB:Q9K2Y1
			locus_tag	orf_00098
			product	Outer membrane protein TolC
125348	124704	CDS
			gene	kstR2
			inference	ab initio prediction:Prodigal:2.6
			inference	similar to AA sequence:UniProtKB:P9WMB9
			locus_tag	orf_00099
			product	HTH-type transcriptional repressor KstR2
127155	125659	CDS
			EC_number	4.3.1.3
			gene	hutH
			inference	ab initio prediction:Prodigal:2.6
			inference	similar to AA sequence:UniProtKB:P10944
			locus_tag	orf_00100
			product	Histidine ammonia-lyase
127781	127152	CDS
			EC_number	3.5.4.9
			gene	fchA
			inference	ab initio prediction:Prodigal:2.6
			inference	similar to AA sequence:UniProtKB:Q49135
			locus_tag	orf_00101
			product	Methenyltetrahydrofolate cyclohydrolase
129069	127816	CDS
			EC_number	3.5.2.7
			gene	hutI
			inference	ab initio prediction:Prodigal:2.6
			inference	similar to AA sequence:UniProtKB:P42084
			locus_tag	orf_00102
			product	Imidazolonepropionase
129978	129076	CDS
			EC_number	2.1.2.5
			inference	ab initio prediction:Prodigal:2.6
			inference	similar to AA sequence:UniProtKB:Q99XR4
			locus_tag	orf_00103
			product	Glutamate formimidoyltransferase
132032	130047	CDS
			EC_number	4.2.1.49
			gene	hutU
			inference	ab initio prediction:Prodigal:2.6
			inference	similar to AA sequence:UniProtKB:P67417
			locus_tag	orf_00104
			product	Urocanate hydratase
132862	132230	CDS
			inference	ab initio prediction:Prodigal:2.6
			locus_tag	orf_00105
			product	hypothetical protein
133423	135237	CDS
			gene	mutS_1
			inference	ab initio prediction:Prodigal:2.6
			inference	similar to AA sequence:UniProtKB:Q56239
			locus_tag	orf_00106
			product	DNA mismatch repair protein MutS
135808	135269	CDS
			inference	ab initio prediction:Prodigal:2.6
			locus_tag	orf_00107
			product	hypothetical protein
136294	135917	CDS
			inference	ab initio prediction:Prodigal:2.6
			locus_tag	orf_00108
			product	hypothetical protein
136948	136463	CDS
			gene	rplQ
			inference	ab initio prediction:Prodigal:2.6
			inference	similar to AA sequence:UniProtKB:P0AG44
			locus_tag	orf_00109
			product	50S ribosomal protein L17
137944	136952	CDS
			EC_number	2.7.7.6
			gene	rpoA_1
			inference	ab initio prediction:Prodigal:2.6
			inference	similar to AA sequence:UniProtKB:Q925Z2
			locus_tag	orf_00110
			product	DNA-directed RNA polymerase subunit alpha
138561	137956	CDS
			gene	rpsD
			inference	ab initio prediction:Prodigal:2.6
			inference	similar to AA sequence:UniProtKB:P81288
			locus_tag	orf_00111
			product	30S ribosomal protein S4
138590	138742	CDS
			inference	ab initio prediction:Prodigal:2.6
			locus_tag	orf_00112
			product	hypothetical protein
139070	138681	CDS
			gene	rpsK
			inference	ab initio prediction:Prodigal:2.6
			inference	similar to AA sequence:UniProtKB:Q2FW31
			locus_tag	orf_00113
			product	30S ribosomal protein S11
139462	139082	CDS
			gene	rpsM
			inference	ab initio prediction:Prodigal:2.6
			inference	similar to AA sequence:UniProtKB:P15757
			locus_tag	orf_00114
			product	30S ribosomal protein S13
139612	139496	CDS
			gene	rpmJ
			inference	ab initio prediction:Prodigal:2.6
			inference	similar to AA sequence:UniProtKB:Q72I28
			locus_tag	orf_00115
			product	50S ribosomal protein L36
139839	139621	CDS
			gene	infA
			inference	ab initio prediction:Prodigal:2.6
			inference	similar to AA sequence:UniProtKB:Q2FW28
			locus_tag	orf_00116
			product	Translation initiation factor IF-1
140640	139843	CDS
			EC_number	3.4.11.18
			gene	map_1
			inference	ab initio prediction:Prodigal:2.6
			inference	similar to AA sequence:UniProtKB:P19994
			locus_tag	orf_00117
			product	Methionine aminopeptidase 1
142001	140655	CDS
			gene	secY
			inference	ab initio prediction:Prodigal:2.6
			inference	protein motif:HAMAP:MF_01465
			locus_tag	orf_00118
			product	Protein translocase subunit SecY
142452	142006	CDS
			gene	rplO
			inference	ab initio prediction:Prodigal:2.6
			inference	similar to AA sequence:UniProtKB:P0A0F8
			locus_tag	orf_00119
			product	50S ribosomal protein L15
142659	142483	CDS
			gene	rpmD
			inference	ab initio prediction:Prodigal:2.6
			inference	similar to AA sequence:UniProtKB:Q72I22
			locus_tag	orf_00120
			product	50S ribosomal protein L30
143188	142670	CDS
			gene	rpsE
			inference	ab initio prediction:Prodigal:2.6
			inference	similar to AA sequence:UniProtKB:P21467
			locus_tag	orf_00121
			product	30S ribosomal protein S5
143538	143194	CDS
			gene	rplR
			inference	ab initio prediction:Prodigal:2.6
			inference	similar to AA sequence:UniProtKB:P46899
			locus_tag	orf_00122
			product	50S ribosomal protein L18
144129	143560	CDS
			gene	rplF
			inference	ab initio prediction:Prodigal:2.6
			inference	similar to AA sequence:UniProtKB:C5CC48
			locus_tag	orf_00123
			product	50S ribosomal protein L6
144540	144145	CDS
			gene	rpsH
			inference	ab initio prediction:Prodigal:2.6
			inference	similar to AA sequence:UniProtKB:P12879
			locus_tag	orf_00124
			product	30S ribosomal protein S8
144894	144595	CDS
			gene	rpsN
			inference	ab initio prediction:Prodigal:2.6
			inference	similar to AA sequence:UniProtKB:P0AG59
			locus_tag	orf_00125
			product	30S ribosomal protein S14
145458	144901	CDS
			gene	rplE
			inference	ab initio prediction:Prodigal:2.6
			inference	similar to AA sequence:UniProtKB:P12877
			locus_tag	orf_00126
			product	50S ribosomal protein L5
145778	145458	CDS
			gene	rplX
			inference	ab initio prediction:Prodigal:2.6
			inference	similar to AA sequence:UniProtKB:P0CI78
			locus_tag	orf_00127
			product	50S ribosomal protein L24
146164	145799	CDS
			gene	rplN
			inference	ab initio prediction:Prodigal:2.6
			inference	similar to AA sequence:UniProtKB:P04450
			locus_tag	orf_00128
			product	50S ribosomal protein L14
146424	146167	CDS
			gene	rpsQ
			inference	ab initio prediction:Prodigal:2.6
			inference	similar to AA sequence:UniProtKB:P23828
			locus_tag	orf_00129
			product	30S ribosomal protein S17
146630	146433	CDS
			gene	rpmC
			inference	ab initio prediction:Prodigal:2.6
			inference	similar to AA sequence:UniProtKB:P04457
			locus_tag	orf_00130
			product	50S ribosomal protein L29
147070	146636	CDS
			gene	rplP
			inference	ab initio prediction:Prodigal:2.6
			inference	similar to AA sequence:UniProtKB:P14577
			locus_tag	orf_00131
			product	50S ribosomal protein L16
147828	147094	CDS
			gene	rpsC
			inference	ab initio prediction:Prodigal:2.6
			inference	similar to AA sequence:UniProtKB:P21465
			locus_tag	orf_00132
			product	30S ribosomal protein S3
148244	147834	CDS
			gene	rplV
			inference	ab initio prediction:Prodigal:2.6
			inference	similar to AA sequence:UniProtKB:P61175
			locus_tag	orf_00133
			product	50S ribosomal protein L22
148549	148280	CDS
			gene	rpsS
			inference	ab initio prediction:Prodigal:2.6
			inference	similar to AA sequence:UniProtKB:P12731
			locus_tag	orf_00134
			product	30S ribosomal protein S19
149394	148570	CDS
			gene	rplB
			inference	ab initio prediction:Prodigal:2.6
			inference	similar to AA sequence:UniProtKB:Q72I07
			locus_tag	orf_00135
			product	50S ribosomal protein L2
149690	149400	CDS
			gene	rplW
			inference	ab initio prediction:Prodigal:2.6
			inference	similar to AA sequence:UniProtKB:P0C2N0
			locus_tag	orf_00136
			product	50S ribosomal protein L23
150333	149707	CDS
			gene	rplD
			inference	ab initio prediction:Prodigal:2.6
			inference	similar to AA sequence:UniProtKB:P28601
			locus_tag	orf_00137
			product	50S ribosomal protein L4
150950	150333	CDS
			gene	rplC
			inference	ab initio prediction:Prodigal:2.6
			inference	similar to AA sequence:UniProtKB:P9WH87
			locus_tag	orf_00138
			product	50S ribosomal protein L3
151274	150969	CDS
			gene	rpsJ
			inference	ab initio prediction:Prodigal:2.6
			inference	similar to AA sequence:UniProtKB:P21471
			locus_tag	orf_00139
			product	30S ribosomal protein S10
153473	151356	CDS
			gene	fusA_1
			inference	ab initio prediction:Prodigal:2.6
			inference	similar to AA sequence:UniProtKB:Q9K1I8
			locus_tag	orf_00140
			product	Elongation factor G
154003	153527	CDS
			gene	rpsG
			inference	ab initio prediction:Prodigal:2.6
			inference	similar to AA sequence:UniProtKB:P0A2B3
			locus_tag	orf_00141
			product	30S ribosomal protein S7
154564	154163	CDS
			gene	rpsL
			inference	ab initio prediction:Prodigal:2.6
			inference	similar to AA sequence:UniProtKB:P0A4A4
			locus_tag	orf_00142
			product	30S ribosomal protein S12
155123	154812	CDS
			inference	ab initio prediction:Prodigal:2.6
			locus_tag	orf_00143
			product	hypothetical protein
155697	155437	CDS
			inference	ab initio prediction:Prodigal:2.6
			locus_tag	orf_00144
			product	hypothetical protein
156005	155760	CDS
			inference	ab initio prediction:Prodigal:2.6
			locus_tag	orf_00145
			product	hypothetical protein
156197	156706	CDS
			inference	ab initio prediction:Prodigal:2.6
			locus_tag	orf_00146
			product	hypothetical protein
156836	157972	CDS
			EC_number	2.3.1.-
			gene	wecH_1
			inference	ab initio prediction:Prodigal:2.6
			inference	protein motif:HAMAP:MF_01949
			locus_tag	orf_00147
			product	O-acetyltransferase WecH
162332	158049	CDS
			EC_number	2.7.7.6
			gene	rpoC
			inference	ab initio prediction:Prodigal:2.6
			inference	similar to AA sequence:UniProtKB:A7ZUK2
			locus_tag	orf_00148
			product	DNA-directed RNA polymerase subunit beta'
166291	162479	CDS
			EC_number	2.7.7.6
			gene	rpoB
			inference	ab initio prediction:Prodigal:2.6
			inference	similar to AA sequence:UniProtKB:A7ZUK1
			locus_tag	orf_00149
			product	DNA-directed RNA polymerase subunit beta
166770	166396	CDS
			gene	rplL
			inference	ab initio prediction:Prodigal:2.6
			inference	similar to AA sequence:UniProtKB:P02397
			locus_tag	orf_00150
			product	50S ribosomal protein L7/L12
167331	166819	CDS
			gene	rplJ
			inference	ab initio prediction:Prodigal:2.6
			inference	similar to AA sequence:UniProtKB:Q72GS1
			locus_tag	orf_00151
			product	50S ribosomal protein L10
168045	167347	CDS
			gene	rplA
			inference	ab initio prediction:Prodigal:2.6
			inference	similar to AA sequence:UniProtKB:Q99W68
			locus_tag	orf_00152
			product	50S ribosomal protein L1
168504	168061	CDS
			gene	rplK
			inference	ab initio prediction:Prodigal:2.6
			inference	similar to AA sequence:UniProtKB:P9WHE5
			locus_tag	orf_00153
			product	50S ribosomal protein L11
169107	168565	CDS
			gene	nusG
			inference	ab initio prediction:Prodigal:2.6
			inference	similar to AA sequence:UniProtKB:P0AFG1
			locus_tag	orf_00154
			product	Transcription termination/antitermination protein NusG
169402	169329	tRNA
			inference	COORDINATES:profile:Aragorn:1.2
			locus_tag	orf_00155
			product	tRNA-Trp(cca)
170640	169456	CDS
			gene	tufA
			inference	ab initio prediction:Prodigal:2.6
			inference	similar to AA sequence:UniProtKB:P64027
			locus_tag	orf_00156
			product	Elongation factor Tu
170762	170690	tRNA
			inference	COORDINATES:profile:Aragorn:1.2
			locus_tag	orf_00157
			product	tRNA-Thr(ggt)
170845	170772	tRNA
			inference	COORDINATES:profile:Aragorn:1.2
			locus_tag	orf_00158
			product	tRNA-Gly(tcc)
170959	170876	tRNA
			inference	COORDINATES:profile:Aragorn:1.2
			locus_tag	orf_00159
			product	tRNA-Tyr(gta)
171107	171033	tRNA
			inference	COORDINATES:profile:Aragorn:1.2
			locus_tag	orf_00160
			product	tRNA-Thr(tgt)
171505	171206	CDS
			gene	hpf
			inference	ab initio prediction:Prodigal:2.6
			inference	similar to AA sequence:UniProtKB:P0AFX0
			locus_tag	orf_00161
			product	Ribosome hibernation promoting factor
172401	171520	CDS
			gene	xerD_1
			inference	ab initio prediction:Prodigal:2.6
			inference	similar to AA sequence:UniProtKB:P0A0P0
			locus_tag	orf_00162
			product	Tyrosine recombinase XerD
172666	172475	CDS
			gene	rpsU
			inference	ab initio prediction:Prodigal:2.6
			inference	similar to AA sequence:UniProtKB:P66519
			locus_tag	orf_00163
			product	30S ribosomal protein S21
172840	174618	CDS
			EC_number	3.4.11.-
			gene	ypdF_1
			inference	ab initio prediction:Prodigal:2.6
			inference	similar to AA sequence:UniProtKB:P76524
			locus_tag	orf_00164
			product	Aminopeptidase YpdF
174713	175225	CDS
			gene	caiE
			inference	ab initio prediction:Prodigal:2.6
			inference	protein motif:HAMAP:MF_01525
			locus_tag	orf_00165
			product	Carnitine operon protein CaiE
176620	175400	CDS
			EC_number	2.4.99.12
			gene	waaA
			inference	ab initio prediction:Prodigal:2.6
			inference	similar to AA sequence:UniProtKB:P0AC75
			locus_tag	orf_00166
			product	3-deoxy-D-manno-octulosonic acid transferase
178150	176633	CDS
			EC_number	6.1.1.17
			gene	gltX
			inference	ab initio prediction:Prodigal:2.6
			inference	similar to AA sequence:UniProtKB:P27000
			locus_tag	orf_00167
			product	Glutamate--tRNA ligase
178245	180302	CDS
			EC_number	3.1.4.-
			gene	pgpH
			inference	ab initio prediction:Prodigal:2.6
			inference	similar to AA sequence:UniProtKB:A0A0H3GGY3
			locus_tag	orf_00168
			product	Cyclic-di-AMP phosphodiesterase PgpH
180750	180277	CDS
			EC_number	3.1.3.48
			gene	yfkJ
			inference	ab initio prediction:Prodigal:2.6
			inference	similar to AA sequence:UniProtKB:O35016
			locus_tag	orf_00169
			product	Low molecular weight protein-tyrosine-phosphatase YfkJ
182664	180865	CDS
			inference	ab initio prediction:Prodigal:2.6
			locus_tag	orf_00170
			product	hypothetical protein
185222	182706	CDS
			EC_number	3.6.4.-
			gene	priA
			inference	ab initio prediction:Prodigal:2.6
			inference	similar to AA sequence:UniProtKB:P17888
			locus_tag	orf_00171
			product	Primosomal protein N'
185818	185240	CDS
			inference	ab initio prediction:Prodigal:2.6
			locus_tag	orf_00172
			product	hypothetical protein
186204	186292	tRNA
			inference	COORDINATES:profile:Aragorn:1.2
			locus_tag	orf_00173
			product	tRNA-Ser(cga)
186961	186476	CDS
			inference	ab initio prediction:Prodigal:2.6
			locus_tag	orf_00174
			product	hypothetical protein
187635	186958	CDS
			inference	ab initio prediction:Prodigal:2.6
			locus_tag	orf_00175
			product	hypothetical protein
189215	187782	CDS
			EC_number	4.3.1.1
			gene	aspA
			inference	ab initio prediction:Prodigal:2.6
			inference	similar to AA sequence:UniProtKB:P0AC38
			locus_tag	orf_00176
			product	Aspartate ammonia-lyase
189535	190845	CDS
			gene	dcuA
			inference	ab initio prediction:Prodigal:2.6
			inference	similar to AA sequence:UniProtKB:P0ABN5
			locus_tag	orf_00177
			product	Anaerobic C4-dicarboxylate transporter DcuA
190891	191949	CDS
			EC_number	3.5.1.1
			gene	ansB
			inference	ab initio prediction:Prodigal:2.6
			inference	similar to AA sequence:UniProtKB:P00805
			locus_tag	orf_00178
			product	L-asparaginase 2
191982	193169	CDS
			inference	ab initio prediction:Prodigal:2.6
			locus_tag	orf_00179
			product	hypothetical protein
193466	193245	CDS
			inference	ab initio prediction:Prodigal:2.6
			locus_tag	orf_00180
			product	hypothetical protein
194100	193537	CDS
			EC_number	2.5.1.17
			gene	yvqK_1
			inference	ab initio prediction:Prodigal:2.6
			inference	similar to AA sequence:UniProtKB:O34899
			locus_tag	orf_00181
			product	Cob(I)yrinic acid a,c-diamide adenosyltransferase
194811	194149	CDS
			inference	ab initio prediction:Prodigal:2.6
			locus_tag	orf_00182
			product	hypothetical protein
194847	194942	CDS
			inference	ab initio prediction:Prodigal:2.6
			locus_tag	orf_00183
			product	hypothetical protein
194881	195840	CDS
			inference	ab initio prediction:Prodigal:2.6
			locus_tag	orf_00184
			product	hypothetical protein
196638	196039	CDS
			inference	ab initio prediction:Prodigal:2.6
			locus_tag	orf_00185
			product	hypothetical protein
197684	196719	CDS
			inference	ab initio prediction:Prodigal:2.6
			locus_tag	orf_00186
			product	hypothetical protein
200189	197709	CDS
			inference	ab initio prediction:Prodigal:2.6
			locus_tag	orf_00187
			product	hypothetical protein
200238	200408	CDS
			inference	ab initio prediction:Prodigal:2.6
			locus_tag	orf_00188
			product	hypothetical protein
201567	200635	CDS
			gene	xerC_1
			inference	ab initio prediction:Prodigal:2.6
			inference	protein motif:HAMAP:MF_01808
			locus_tag	orf_00189
			product	Tyrosine recombinase XerC
201743	203881	CDS
			inference	ab initio prediction:Prodigal:2.6
			locus_tag	orf_00190
			product	hypothetical protein
204857	204186	CDS
			inference	ab initio prediction:Prodigal:2.6
			locus_tag	orf_00191
			product	hypothetical protein
207793	205259	CDS
			EC_number	3.1.1.72
			gene	axeA1_1
			inference	ab initio prediction:Prodigal:2.6
			inference	similar to AA sequence:UniProtKB:D5EV35
			locus_tag	orf_00192
			product	Acetylxylan esterase
207985	208542	CDS
			EC_number	3.6.1.13
			gene	nudF
			inference	ab initio prediction:Prodigal:2.6
			inference	similar to AA sequence:UniProtKB:P54570
			locus_tag	orf_00193
			product	ADP-ribose pyrophosphatase
208622	208714	CDS
			inference	ab initio prediction:Prodigal:2.6
			locus_tag	orf_00194
			product	hypothetical protein
208781	209836	CDS
			EC_number	2.7.13.3
			gene	ypdA_1
			inference	ab initio prediction:Prodigal:2.6
			inference	similar to AA sequence:UniProtKB:P0AA93
			locus_tag	orf_00195
			product	Sensor histidine kinase YpdA
209845	210600	CDS
			gene	ypdB_1
			inference	ab initio prediction:Prodigal:2.6
			inference	similar to AA sequence:UniProtKB:P0AE39
			locus_tag	orf_00196
			product	Transcriptional regulatory protein YpdB
210624	212129	CDS
			gene	yccM
			inference	ab initio prediction:Prodigal:2.6
			inference	similar to AA sequence:UniProtKB:P52636
			locus_tag	orf_00197
			product	Putative electron transport protein YccM
212152	213534	CDS
			inference	ab initio prediction:Prodigal:2.6
			locus_tag	orf_00198
			product	hypothetical protein
213531	215831	CDS
			gene	cirA_1
			inference	ab initio prediction:Prodigal:2.6
			inference	similar to AA sequence:UniProtKB:P17315
			locus_tag	orf_00199
			product	Colicin I receptor
215849	216361	CDS
			inference	ab initio prediction:Prodigal:2.6
			locus_tag	orf_00200
			product	hypothetical protein
217103	216453	CDS
			inference	ab initio prediction:Prodigal:2.6
			locus_tag	orf_00201
			product	hypothetical protein
217715	217128	CDS
			EC_number	2.3.1.-
			inference	ab initio prediction:Prodigal:2.6
			inference	similar to AA sequence:UniProtKB:Q7A3E8
			locus_tag	orf_00202
			product	Putative acetyltransferase
217724	218560	CDS
			gene	desR
			inference	ab initio prediction:Prodigal:2.6
			inference	similar to AA sequence:UniProtKB:O34723
			locus_tag	orf_00203
			product	Transcriptional regulatory protein DesR
219139	218621	CDS
			EC_number	2.1.1.63
			gene	ogt
			inference	ab initio prediction:Prodigal:2.6
			inference	similar to AA sequence:UniProtKB:P9WJW5
			locus_tag	orf_00204
			product	Methylated-DNA--protein-cysteine methyltransferase
219171	219401	CDS
			inference	ab initio prediction:Prodigal:2.6
			locus_tag	orf_00205
			product	hypothetical protein
219834	219481	CDS
			inference	ab initio prediction:Prodigal:2.6
			locus_tag	orf_00206
			product	hypothetical protein
220205	221101	CDS
			gene	yesS_1
			inference	ab initio prediction:Prodigal:2.6
			inference	similar to AA sequence:UniProtKB:O31522
			locus_tag	orf_00207
			product	HTH-type transcriptional regulator YesS
223034	221274	CDS
			EC_number	2.2.1.7
			gene	dxs_1
			inference	ab initio prediction:Prodigal:2.6
			inference	similar to AA sequence:UniProtKB:Q9RUB5
			locus_tag	orf_00208
			product	1-deoxy-D-xylulose-5-phosphate synthase
223540	223055	CDS
			inference	ab initio prediction:Prodigal:2.6
			locus_tag	orf_00209
			product	hypothetical protein
224181	223867	CDS
			inference	ab initio prediction:Prodigal:2.6
			locus_tag	orf_00210
			product	hypothetical protein
224459	224572	CDS
			inference	ab initio prediction:Prodigal:2.6
			locus_tag	orf_00211
			product	hypothetical protein
224851	226065	CDS
			inference	ab initio prediction:Prodigal:2.6
			locus_tag	orf_00212
			product	hypothetical protein
226070	226525	CDS
			inference	ab initio prediction:Prodigal:2.6
			locus_tag	orf_00213
			product	hypothetical protein
226574	227104	CDS
			EC_number	2.3.1.-
			gene	ydaF
			inference	ab initio prediction:Prodigal:2.6
			inference	similar to AA sequence:UniProtKB:P96579
			locus_tag	orf_00214
			product	Putative ribosomal N-acetyltransferase YdaF
227803	227531	CDS
			inference	ab initio prediction:Prodigal:2.6
			locus_tag	orf_00215
			product	hypothetical protein
228015	227836	CDS
			inference	ab initio prediction:Prodigal:2.6
			locus_tag	orf_00216
			product	hypothetical protein
228275	228191	tRNA
			inference	COORDINATES:profile:Aragorn:1.2
			locus_tag	orf_00217
			product	tRNA-Leu(caa)
228432	229514	CDS
			EC_number	2.7.7.13
			gene	rfbM
			inference	ab initio prediction:Prodigal:2.6
			inference	similar to AA sequence:UniProtKB:P26404
			locus_tag	orf_00218
			product	Mannose-1-phosphate guanylyltransferase RfbM
230087	229683	CDS
			inference	ab initio prediction:Prodigal:2.6
			inference	similar to AA sequence:UniProtKB:P9WML3
			locus_tag	orf_00219
			product	putative HIT-like protein
230602	230138	CDS
			gene	greA
			inference	ab initio prediction:Prodigal:2.6
			inference	similar to AA sequence:UniProtKB:P0A6W5
			locus_tag	orf_00220
			product	Transcription elongation factor GreA
231934	230783	CDS
			gene	resA_1
			inference	ab initio prediction:Prodigal:2.6
			inference	similar to AA sequence:UniProtKB:Q81SZ9
			locus_tag	orf_00221
			product	Thiol-disulfide oxidoreductase ResA
232131	234257	CDS
			EC_number	2.7.7.8
			gene	pnp
			inference	ab initio prediction:Prodigal:2.6
			inference	similar to AA sequence:UniProtKB:P50849
			locus_tag	orf_00222
			product	Polyribonucleotide nucleotidyltransferase
234422	234982	CDS
			gene	sigH_1
			inference	ab initio prediction:Prodigal:2.6
			inference	similar to AA sequence:UniProtKB:P66808
			locus_tag	orf_00223
			product	ECF RNA polymerase sigma factor SigH
235083	236015	CDS
			inference	ab initio prediction:Prodigal:2.6
			locus_tag	orf_00224
			product	hypothetical protein
236275	239595	CDS
			gene	susC_1
			inference	ab initio prediction:Prodigal:2.6
			inference	similar to AA sequence:UniProtKB:Q8A1G1
			locus_tag	orf_00225
			product	TonB-dependent receptor SusC
239608	241224	CDS
			inference	ab initio prediction:Prodigal:2.6
			locus_tag	orf_00226
			product	hypothetical protein
241726	243345	CDS
			inference	ab initio prediction:Prodigal:2.6
			locus_tag	orf_00227
			product	hypothetical protein
244069	245670	CDS
			inference	ab initio prediction:Prodigal:2.6
			locus_tag	orf_00228
			product	hypothetical protein
245696	246454	CDS
			inference	ab initio prediction:Prodigal:2.6
			locus_tag	orf_00229
			product	hypothetical protein
247680	246565	CDS
			EC_number	2.7.2.7
			gene	buk2
			inference	ab initio prediction:Prodigal:2.6
			inference	similar to AA sequence:UniProtKB:Q97II1
			locus_tag	orf_00230
			product	Butyrate kinase 2
248644	247703	CDS
			EC_number	2.3.1.8
			gene	pta_1
			inference	ab initio prediction:Prodigal:2.6
			inference	similar to AA sequence:UniProtKB:Q9X0L4
			locus_tag	orf_00231
			product	Phosphate acetyltransferase
248827	249621	CDS
			EC_number	3.2.1.103
			inference	ab initio prediction:Prodigal:2.6
			inference	similar to AA sequence:UniProtKB:Q9ZG90
			locus_tag	orf_00232
			product	Keratan-sulfate endo-1,4-beta-galactosidase
249686	250600	CDS
			EC_number	3.4.16.-
			gene	ykfA
			inference	ab initio prediction:Prodigal:2.6
			inference	similar to AA sequence:UniProtKB:O34851
			locus_tag	orf_00233
			product	putative murein peptide carboxypeptidase
250672	251661	CDS
			EC_number	3.4.11.6
			gene	ywaD
			inference	ab initio prediction:Prodigal:2.6
			inference	similar to AA sequence:UniProtKB:P25152
			locus_tag	orf_00234
			product	Aminopeptidase YwaD
251671	252099	CDS
			gene	sufE
			inference	ab initio prediction:Prodigal:2.6
			inference	similar to AA sequence:UniProtKB:Q9EXP1
			locus_tag	orf_00235
			product	Cysteine desulfuration protein SufE
252454	252227	CDS
			inference	ab initio prediction:Prodigal:2.6
			locus_tag	orf_00236
			product	hypothetical protein
253121	252483	CDS
			inference	ab initio prediction:Prodigal:2.6
			locus_tag	orf_00237
			product	hypothetical protein
253945	253157	CDS
			inference	ab initio prediction:Prodigal:2.6
			locus_tag	orf_00238
			product	hypothetical protein
255800	254859	CDS
			gene	ribF
			inference	ab initio prediction:Prodigal:2.6
			inference	similar to AA sequence:UniProtKB:Q59263
			locus_tag	orf_00239
			product	Riboflavin biosynthesis protein RibF
256443	255820	CDS
			EC_number	3.1.3.-
			inference	ab initio prediction:Prodigal:2.6
			inference	similar to AA sequence:UniProtKB:Q8A947
			locus_tag	orf_00240
			product	D-ribitol-5-phosphate phosphatase
256564	256424	CDS
			inference	ab initio prediction:Prodigal:2.6
			locus_tag	orf_00241
			product	hypothetical protein
259245	256561	CDS
			EC_number	3.6.3.8
			gene	yoaB
			inference	ab initio prediction:Prodigal:2.6
			inference	similar to AA sequence:UniProtKB:Q9CFU9
			locus_tag	orf_00242
			product	Calcium-transporting ATPase 1
260982	259309	CDS
			EC_number	2.7.13.3
			gene	luxQ_1
			inference	ab initio prediction:Prodigal:2.6
			inference	similar to AA sequence:UniProtKB:P54302
			locus_tag	orf_00243
			product	Autoinducer 2 sensor kinase/phosphatase LuxQ
261118	261279	CDS
			inference	ab initio prediction:Prodigal:2.6
			inference	similar to AA sequence:UniProtKB:P23474
			locus_tag	orf_00244
			product	Rubredoxin
263054	261357	CDS
			inference	ab initio prediction:Prodigal:2.6
			locus_tag	orf_00245
			product	hypothetical protein
263138	264811	CDS
			EC_number	2.7.1.48
			gene	udk_1
			inference	ab initio prediction:Prodigal:2.6
			inference	similar to AA sequence:UniProtKB:Q5SKR5
			locus_tag	orf_00246
			product	Uridine kinase
264994	265092	CDS
			inference	ab initio prediction:Prodigal:2.6
			locus_tag	orf_00247
			product	hypothetical protein
265049	266602	CDS
			EC_number	2.7.13.3
			gene	rcsC_1
			inference	ab initio prediction:Prodigal:2.6
			inference	similar to AA sequence:UniProtKB:P0DMC5
			locus_tag	orf_00248
			product	Sensor histidine kinase RcsC
268655	266829	CDS
			inference	ab initio prediction:Prodigal:2.6
			locus_tag	orf_00249
			product	hypothetical protein
270632	269046	CDS
			inference	ab initio prediction:Prodigal:2.6
			locus_tag	orf_00250
			product	hypothetical protein
272587	270650	CDS
			inference	ab initio prediction:Prodigal:2.6
			locus_tag	orf_00251
			product	hypothetical protein
273449	272988	CDS
			inference	ab initio prediction:Prodigal:2.6
			locus_tag	orf_00252
			product	hypothetical protein
275406	274033	CDS
			EC_number	3.4.11.9
			gene	pepP
			inference	ab initio prediction:Prodigal:2.6
			inference	similar to AA sequence:UniProtKB:P15034
			locus_tag	orf_00253
			product	Xaa-Pro aminopeptidase
275671	277149	CDS
			gene	rpoN
			inference	ab initio prediction:Prodigal:2.6
			inference	similar to AA sequence:UniProtKB:P0A171
			locus_tag	orf_00254
			product	RNA polymerase sigma-54 factor
277177	277857	CDS
			inference	ab initio prediction:Prodigal:2.6
			locus_tag	orf_00255
			product	hypothetical protein
277888	278268	CDS
			gene	gcvH
			inference	ab initio prediction:Prodigal:2.6
			inference	similar to AA sequence:UniProtKB:Q5SKW9
			locus_tag	orf_00256
			product	Glycine cleavage system H protein
278460	278966	CDS
			EC_number	5.4.99.18
			gene	purE
			inference	ab initio prediction:Prodigal:2.6
			inference	similar to AA sequence:UniProtKB:Q9WYS7
			locus_tag	orf_00257
			product	N5-carboxyaminoimidazole ribonucleotide mutase
278971	280851	CDS
			EC_number	1.17.7.1
			gene	ispG
			inference	ab initio prediction:Prodigal:2.6
			inference	similar to AA sequence:UniProtKB:Q8DK70
			locus_tag	orf_00258
			product	4-hydroxy-3-methylbut-2-en-1-yl diphosphate synthase (ferredoxin)
281817	281044	CDS
			inference	ab initio prediction:Prodigal:2.6
			locus_tag	orf_00259
			product	hypothetical protein
283551	281830	CDS
			EC_number	3.2.1.55
			inference	ab initio prediction:Prodigal:2.6
			inference	similar to AA sequence:UniProtKB:A7LXT8
			locus_tag	orf_00260
			product	Non-reducing end alpha-L-arabinofuranosidase BoGH43A
284865	283573	CDS
			inference	ab initio prediction:Prodigal:2.6
			locus_tag	orf_00261
			product	hypothetical protein
286619	285099	CDS
			inference	ab initio prediction:Prodigal:2.6
			inference	similar to AA sequence:UniProtKB:A7LXT5
			locus_tag	orf_00262
			product	SusD-like protein
289722	286726	CDS
			gene	susC_2
			inference	ab initio prediction:Prodigal:2.6
			inference	similar to AA sequence:UniProtKB:Q8A1G1
			locus_tag	orf_00263
			product	TonB-dependent receptor SusC
289913	290083	CDS
			inference	ab initio prediction:Prodigal:2.6
			locus_tag	orf_00264
			product	hypothetical protein
290123	290245	CDS
			inference	ab initio prediction:Prodigal:2.6
			locus_tag	orf_00265
			product	hypothetical protein
292763	290469	CDS
			EC_number	3.2.1.21
			inference	ab initio prediction:Prodigal:2.6
			inference	similar to AA sequence:UniProtKB:A7LXU3
			locus_tag	orf_00266
			product	Beta-glucosidase BoGH3B
295784	292941	CDS
			inference	ab initio prediction:Prodigal:2.6
			locus_tag	orf_00267
			product	hypothetical protein
297644	295959	CDS
			EC_number	3.4.21.-
			inference	ab initio prediction:Prodigal:2.6
			inference	similar to AA sequence:UniProtKB:Q7A5M9
			locus_tag	orf_00268
			product	putative CtpA-like serine protease
298678	297689	CDS
			EC_number	2.7.1.-
			gene	ydjH
			inference	ab initio prediction:Prodigal:2.6
			inference	similar to AA sequence:UniProtKB:P77493
			locus_tag	orf_00269
			product	putative sugar kinase YdjH
298761	298835	tRNA
			inference	COORDINATES:profile:Aragorn:1.2
			locus_tag	orf_00270
			product	tRNA-Asn(gtt)
298864	298938	tRNA
			inference	COORDINATES:profile:Aragorn:1.2
			locus_tag	orf_00271
			product	tRNA-Asn(gtt)
301516	299054	CDS
			EC_number	3.2.1.185
			gene	hypBA1_1
			inference	ab initio prediction:Prodigal:2.6
			inference	similar to AA sequence:UniProtKB:E8MGH8
			locus_tag	orf_00272
			product	Non-reducing end beta-L-arabinofuranosidase
304265	301518	CDS
			inference	ab initio prediction:Prodigal:2.6
			locus_tag	orf_00273
			product	hypothetical protein
305724	304417	CDS
			inference	ab initio prediction:Prodigal:2.6
			locus_tag	orf_00274
			product	hypothetical protein
307722	305743	CDS
			inference	ab initio prediction:Prodigal:2.6
			inference	similar to AA sequence:UniProtKB:A7LXT5
			locus_tag	orf_00275
			product	SusD-like protein
310905	307735	CDS
			gene	susC_3
			inference	ab initio prediction:Prodigal:2.6
			inference	similar to AA sequence:UniProtKB:Q8A1G1
			locus_tag	orf_00276
			product	TonB-dependent receptor SusC
311225	315253	CDS
			EC_number	2.7.13.3
			gene	todS_1
			inference	ab initio prediction:Prodigal:2.6
			inference	similar to AA sequence:UniProtKB:E0X9C7
			locus_tag	orf_00277
			product	Sensor histidine kinase TodS
315452	316237	CDS
			EC_number	1.97.1.-
			gene	hpdA
			inference	ab initio prediction:Prodigal:2.6
			inference	similar to AA sequence:UniProtKB:Q84F14
			locus_tag	orf_00278
			product	4-hydroxyphenylacetate decarboxylase activating enzyme
316234	318303	CDS
			EC_number	4.3.99.4
			gene	cutC_1
			inference	ab initio prediction:Prodigal:2.6
			inference	similar to AA sequence:UniProtKB:Q30W70
			locus_tag	orf_00279
			product	Choline trimethylamine-lyase
318316	319635	CDS
			gene	xylE_1
			inference	ab initio prediction:Prodigal:2.6
			inference	similar to AA sequence:UniProtKB:P0AGF4
			locus_tag	orf_00280
			product	D-xylose-proton symporter
319671	320801	CDS
			EC_number	5.1.3.3
			gene	mro_1
			inference	ab initio prediction:Prodigal:2.6
			inference	similar to AA sequence:UniProtKB:P05149
			locus_tag	orf_00281
			product	Aldose 1-epimerase
320798	322873	CDS
			EC_number	3.2.1.185
			gene	hypBA1_2
			inference	ab initio prediction:Prodigal:2.6
			inference	similar to AA sequence:UniProtKB:E8MGH8
			locus_tag	orf_00282
			product	Non-reducing end beta-L-arabinofuranosidase
322981	323262	CDS
			EC_number	1.-.-.-
			gene	ycnE
			inference	ab initio prediction:Prodigal:2.6
			inference	similar to AA sequence:UniProtKB:P94425
			locus_tag	orf_00283
			product	Putative monooxygenase YcnE
324001	323309	CDS
			inference	ab initio prediction:Prodigal:2.6
			locus_tag	orf_00284
			product	hypothetical protein
324842	324036	CDS
			EC_number	3.1.3.25
			gene	suhB
			inference	ab initio prediction:Prodigal:2.6
			inference	similar to AA sequence:UniProtKB:P0ADG4
			locus_tag	orf_00285
			product	Inositol-1-monophosphatase
324966	325670	CDS
			inference	ab initio prediction:Prodigal:2.6
			locus_tag	orf_00286
			product	hypothetical protein
327244	325754	CDS
			EC_number	3.2.1.22
			gene	agaA_1
			inference	ab initio prediction:Prodigal:2.6
			inference	similar to AA sequence:UniProtKB:B3PGJ1
			locus_tag	orf_00287
			product	Alpha-galactosidase A
328404	327271	CDS
			inference	ab initio prediction:Prodigal:2.6
			locus_tag	orf_00288
			product	hypothetical protein
329603	328413	CDS
			inference	ab initio prediction:Prodigal:2.6
			locus_tag	orf_00289
			product	hypothetical protein
330503	329742	CDS
			inference	ab initio prediction:Prodigal:2.6
			locus_tag	orf_00290
			product	hypothetical protein
331096	330494	CDS
			inference	ab initio prediction:Prodigal:2.6
			locus_tag	orf_00291
			product	hypothetical protein
331754	331128	CDS
			inference	ab initio prediction:Prodigal:2.6
			locus_tag	orf_00292
			product	hypothetical protein
333556	331751	CDS
			EC_number	4.1.1.81
			gene	cobD_1
			inference	ab initio prediction:Prodigal:2.6
			inference	similar to AA sequence:UniProtKB:P97084
			locus_tag	orf_00293
			product	Threonine-phosphate decarboxylase
334916	333693	CDS
			inference	ab initio prediction:Prodigal:2.6
			locus_tag	orf_00294
			product	hypothetical protein
336382	334913	CDS
			EC_number	4.3.99.3
			gene	queE_1
			inference	ab initio prediction:Prodigal:2.6
			inference	protein motif:HAMAP:MF_00917
			locus_tag	orf_00295
			product	7-carboxy-7-deazaguanine synthase
337164	336379	CDS
			inference	ab initio prediction:Prodigal:2.6
			locus_tag	orf_00296
			product	hypothetical protein
337619	337185	CDS
			inference	ab initio prediction:Prodigal:2.6
			locus_tag	orf_00297
			product	hypothetical protein
337981	337745	CDS
			inference	ab initio prediction:Prodigal:2.6
			locus_tag	orf_00298
			product	hypothetical protein
339399	338290	CDS
			EC_number	2.4.1.11
			inference	ab initio prediction:Prodigal:2.6
			inference	similar to AA sequence:UniProtKB:P9WMY9
			locus_tag	orf_00299
			product	Glycogen synthase
339573	339406	CDS
			inference	ab initio prediction:Prodigal:2.6
			locus_tag	orf_00300
			product	hypothetical protein
339967	339602	CDS
			inference	ab initio prediction:Prodigal:2.6
			locus_tag	orf_00301
			product	hypothetical protein
340109	339948	CDS
			inference	ab initio prediction:Prodigal:2.6
			locus_tag	orf_00302
			product	hypothetical protein
340264	340091	CDS
			inference	ab initio prediction:Prodigal:2.6
			locus_tag	orf_00303
			product	hypothetical protein
340656	341810	CDS
			gene	gspA_1
			inference	ab initio prediction:Prodigal:2.6
			inference	similar to AA sequence:UniProtKB:P25148
			locus_tag	orf_00304
			product	General stress protein A
342734	341850	CDS
			inference	ab initio prediction:Prodigal:2.6
			locus_tag	orf_00305
			product	hypothetical protein
343604	343191	CDS
			inference	ab initio prediction:Prodigal:2.6
			locus_tag	orf_00306
			product	hypothetical protein
344215	343589	CDS
			inference	ab initio prediction:Prodigal:2.6
			locus_tag	orf_00307
			product	hypothetical protein
345521	344535	CDS
			inference	ab initio prediction:Prodigal:2.6
			locus_tag	orf_00308
			product	hypothetical protein
346974	345706	CDS
			inference	ab initio prediction:Prodigal:2.6
			locus_tag	orf_00309
			product	hypothetical protein
348371	347064	CDS
			inference	ab initio prediction:Prodigal:2.6
			locus_tag	orf_00310
			product	hypothetical protein
348521	348417	CDS
			inference	ab initio prediction:Prodigal:2.6
			locus_tag	orf_00311
			product	hypothetical protein
348901	348542	CDS
			inference	ab initio prediction:Prodigal:2.6
			locus_tag	orf_00312
			product	hypothetical protein
350445	349258	CDS
			inference	ab initio prediction:Prodigal:2.6
			locus_tag	orf_00313
			product	hypothetical protein
351755	350613	CDS
			inference	ab initio prediction:Prodigal:2.6
			locus_tag	orf_00314
			product	hypothetical protein
354307	352649	CDS
			inference	ab initio prediction:Prodigal:2.6
			locus_tag	orf_00315
			product	hypothetical protein
354333	354458	CDS
			inference	ab initio prediction:Prodigal:2.6
			locus_tag	orf_00316
			product	hypothetical protein
354507	355028	CDS
			EC_number	3.6.1.22
			gene	nudC_1
			inference	ab initio prediction:Prodigal:2.6
			inference	similar to AA sequence:UniProtKB:P32664
			locus_tag	orf_00317
			product	NADH pyrophosphatase
355068	358076	CDS
			gene	bamD_1
			inference	ab initio prediction:Prodigal:2.6
			inference	protein motif:HAMAP:MF_00922
			locus_tag	orf_00318
			product	Outer membrane protein assembly factor BamD
358083	359786	CDS
			inference	ab initio prediction:Prodigal:2.6
			locus_tag	orf_00319
			product	hypothetical protein
360065	362410	CDS
			EC_number	5.99.1.2
			gene	topA
			inference	ab initio prediction:Prodigal:2.6
			inference	similar to AA sequence:UniProtKB:Q7A5Y5
			locus_tag	orf_00320
			product	DNA topoisomerase 1
362582	363565	CDS
			inference	ab initio prediction:Prodigal:2.6
			locus_tag	orf_00321
			product	hypothetical protein
365543	363750	CDS
			EC_number	6.1.1.19
			gene	argS
			inference	ab initio prediction:Prodigal:2.6
			inference	similar to AA sequence:UniProtKB:Q54869
			locus_tag	orf_00322
			product	Arginine--tRNA ligase
365903	365631	CDS
			gene	hup_1
			inference	ab initio prediction:Prodigal:2.6
			inference	similar to AA sequence:UniProtKB:P0A3H1
			locus_tag	orf_00323
			product	DNA-binding protein HU
366151	366825	CDS
			EC_number	3.4.21.105
			gene	aarA
			inference	ab initio prediction:Prodigal:2.6
			inference	similar to AA sequence:UniProtKB:P46116
			locus_tag	orf_00324
			product	Rhomboid protease AarA
366806	367705	CDS
			inference	ab initio prediction:Prodigal:2.6
			locus_tag	orf_00325
			product	hypothetical protein
367709	368806	CDS
			inference	ab initio prediction:Prodigal:2.6
			locus_tag	orf_00326
			product	hypothetical protein
368971	369438	CDS
			inference	ab initio prediction:Prodigal:2.6
			locus_tag	orf_00327
			product	hypothetical protein
369618	372641	CDS
			inference	ab initio prediction:Prodigal:2.6
			locus_tag	orf_00328
			product	hypothetical protein
373231	372941	CDS
			gene	hup_2
			inference	ab initio prediction:Prodigal:2.6
			inference	similar to AA sequence:UniProtKB:P0A3H1
			locus_tag	orf_00329
			product	DNA-binding protein HU
377795	373272	CDS
			inference	ab initio prediction:Prodigal:2.6
			locus_tag	orf_00330
			product	hypothetical protein
380993	377832	CDS
			inference	ab initio prediction:Prodigal:2.6
			locus_tag	orf_00331
			product	hypothetical protein
382116	381265	CDS
			inference	ab initio prediction:Prodigal:2.6
			locus_tag	orf_00332
			product	hypothetical protein
383392	382331	CDS
			inference	ab initio prediction:Prodigal:2.6
			locus_tag	orf_00333
			product	hypothetical protein
385187	383472	CDS
			inference	ab initio prediction:Prodigal:2.6
			locus_tag	orf_00334
			product	hypothetical protein
385781	385221	CDS
			inference	ab initio prediction:Prodigal:2.6
			locus_tag	orf_00335
			product	hypothetical protein
386164	387051	CDS
			gene	rhaS_1
			inference	ab initio prediction:Prodigal:2.6
			inference	protein motif:HAMAP:MF_01534
			locus_tag	orf_00336
			product	HTH-type transcriptional activator RhaS
388539	387298	CDS
			gene	xerC_2
			inference	ab initio prediction:Prodigal:2.6
			inference	protein motif:HAMAP:MF_01808
			locus_tag	orf_00337
			product	Tyrosine recombinase XerC
388998	388926	tRNA
			inference	COORDINATES:profile:Aragorn:1.2
			locus_tag	orf_00338
			product	tRNA-Arg(cct)
389505	391355	CDS
			EC_number	1.2.7.3
			gene	korA_1
			inference	ab initio prediction:Prodigal:2.6
			inference	similar to AA sequence:UniProtKB:O53182
			locus_tag	orf_00339
			product	2-oxoglutarate oxidoreductase subunit KorA
391359	392369	CDS
			EC_number	1.2.7.3
			gene	korB_1
			inference	ab initio prediction:Prodigal:2.6
			inference	similar to AA sequence:UniProtKB:O53181
			locus_tag	orf_00340
			product	2-oxoglutarate oxidoreductase subunit KorB
394188	392608	CDS
			inference	ab initio prediction:Prodigal:2.6
			locus_tag	orf_00341
			product	hypothetical protein
395415	394654	CDS
			EC_number	3.1.4.46
			gene	ugpQ
			inference	ab initio prediction:Prodigal:2.6
			inference	similar to AA sequence:UniProtKB:P10908
			locus_tag	orf_00342
			product	Glycerophosphodiester phosphodiesterase, cytoplasmic
396302	395649	CDS
			EC_number	2.4.2.9
			gene	upp
			inference	ab initio prediction:Prodigal:2.6
			inference	similar to AA sequence:UniProtKB:Q72J35
			locus_tag	orf_00343
			product	Uracil phosphoribosyltransferase
396567	398174	CDS
			EC_number	4.1.1.49
			gene	pckA
			inference	ab initio prediction:Prodigal:2.6
			inference	similar to AA sequence:UniProtKB:O09460
			locus_tag	orf_00344
			product	Phosphoenolpyruvate carboxykinase (ATP)
398609	398475	CDS
			inference	ab initio prediction:Prodigal:2.6
			locus_tag	orf_00345
			product	hypothetical protein
398635	398751	CDS
			inference	ab initio prediction:Prodigal:2.6
			locus_tag	orf_00346
			product	hypothetical protein
399393	402671	CDS
			gene	susC_4
			inference	ab initio prediction:Prodigal:2.6
			inference	similar to AA sequence:UniProtKB:Q8A1G1
			locus_tag	orf_00347
			product	TonB-dependent receptor SusC
402684	404684	CDS
			inference	ab initio prediction:Prodigal:2.6
			locus_tag	orf_00348
			product	hypothetical protein
404850	405173	CDS
			inference	ab initio prediction:Prodigal:2.6
			locus_tag	orf_00349
			product	hypothetical protein
405742	408897	CDS
			gene	susC_5
			inference	ab initio prediction:Prodigal:2.6
			inference	similar to AA sequence:UniProtKB:Q8A1G1
			locus_tag	orf_00350
			product	TonB-dependent receptor SusC
408927	410780	CDS
			inference	ab initio prediction:Prodigal:2.6
			inference	similar to AA sequence:UniProtKB:A7LXT5
			locus_tag	orf_00351
			product	SusD-like protein
410823	411302	CDS
			inference	ab initio prediction:Prodigal:2.6
			locus_tag	orf_00352
			product	hypothetical protein
411530	413347	CDS
			EC_number	3.2.1.-
			gene	glaB_1
			inference	ab initio prediction:Prodigal:2.6
			inference	similar to AA sequence:UniProtKB:Q5LGZ8
			locus_tag	orf_00353
			product	Alpha-1,3-galactosidase B
413360	414487	CDS
			inference	ab initio prediction:Prodigal:2.6
			locus_tag	orf_00354
			product	hypothetical protein
415095	414790	CDS
			inference	ab initio prediction:Prodigal:2.6
			locus_tag	orf_00355
			product	hypothetical protein
415133	418180	CDS
			inference	ab initio prediction:Prodigal:2.6
			locus_tag	orf_00356
			product	hypothetical protein
418270	420759	CDS
			inference	ab initio prediction:Prodigal:2.6
			locus_tag	orf_00357
			product	hypothetical protein
421837	425097	CDS
			gene	susC_6
			inference	ab initio prediction:Prodigal:2.6
			inference	similar to AA sequence:UniProtKB:Q8A1G1
			locus_tag	orf_00358
			product	TonB-dependent receptor SusC
425112	427139	CDS
			inference	ab initio prediction:Prodigal:2.6
			locus_tag	orf_00359
			product	hypothetical protein
429171	427372	CDS
			gene	typA
			inference	ab initio prediction:Prodigal:2.6
			inference	similar to AA sequence:UniProtKB:P32132
			locus_tag	orf_00360
			product	GTP-binding protein TypA/BipA
429327	429596	CDS
			gene	rpsO
			inference	ab initio prediction:Prodigal:2.6
			inference	similar to AA sequence:UniProtKB:Q0PA13
			locus_tag	orf_00361
			product	30S ribosomal protein S15
429637	429789	CDS
			inference	ab initio prediction:Prodigal:2.6
			locus_tag	orf_00362
			product	hypothetical protein
429755	430330	CDS
			gene	sinR
			inference	ab initio prediction:Prodigal:2.6
			inference	similar to AA sequence:UniProtKB:P06533
			locus_tag	orf_00363
			product	HTH-type transcriptional regulator SinR
430340	432016	CDS
			EC_number	6.2.1.41
			gene	fadD3_1
			inference	ab initio prediction:Prodigal:2.6
			inference	similar to AA sequence:UniProtKB:Q0S7V5
			locus_tag	orf_00364
			product	3-[(3aS,4S,7aS)-7a-methyl-1,5-dioxo-octahydro-1H-inden-4-yl]propanoyl:CoA ligase
433640	432072	CDS
			EC_number	2.7.13.3
			gene	barA_1
			inference	ab initio prediction:Prodigal:2.6
			inference	similar to AA sequence:UniProtKB:P0AEC6
			locus_tag	orf_00365
			product	Signal transduction histidine-protein kinase BarA
433827	435245	CDS
			EC_number	3.3.1.1
			gene	ahcY
			inference	ab initio prediction:Prodigal:2.6
			inference	similar to AA sequence:UniProtKB:A0A087WNH6
			locus_tag	orf_00366
			product	Adenosylhomocysteinase
435367	437865	CDS
			inference	ab initio prediction:Prodigal:2.6
			locus_tag	orf_00367
			product	hypothetical protein
440335	438794	CDS
			EC_number	3.1.6.1
			gene	atsA_1
			inference	ab initio prediction:Prodigal:2.6
			inference	similar to AA sequence:UniProtKB:Q9X759
			locus_tag	orf_00368
			product	Arylsulfatase
442441	440492	CDS
			inference	ab initio prediction:Prodigal:2.6
			locus_tag	orf_00369
			product	hypothetical protein
445975	442463	CDS
			gene	susC_7
			inference	ab initio prediction:Prodigal:2.6
			inference	similar to AA sequence:UniProtKB:Q8A1G1
			locus_tag	orf_00370
			product	TonB-dependent receptor SusC
447004	446024	CDS
			inference	ab initio prediction:Prodigal:2.6
			locus_tag	orf_00371
			product	hypothetical protein
447263	447685	CDS
			gene	sigW_1
			inference	ab initio prediction:Prodigal:2.6
			inference	similar to AA sequence:UniProtKB:Q45585
			locus_tag	orf_00372
			product	ECF RNA polymerase sigma factor SigW
449167	447929	CDS
			gene	lolE_1
			inference	ab initio prediction:Prodigal:2.6
			inference	similar to AA sequence:UniProtKB:P75958
			locus_tag	orf_00373
			product	Lipoprotein-releasing system transmembrane protein LolE
449496	449164	CDS
			gene	rbfA
			inference	ab initio prediction:Prodigal:2.6
			inference	similar to AA sequence:UniProtKB:P65967
			locus_tag	orf_00374
			product	Ribosome-binding factor A
450455	449817	CDS
			EC_number	2.1.1.-
			inference	ab initio prediction:Prodigal:2.6
			inference	similar to AA sequence:UniProtKB:A0R2D5
			locus_tag	orf_00375
[truncated: 20,543 more rows]
